# Supplementary material for: The Effects of Titanium Dioxide Nanoparticles on Osteoblasts Mineralization: A Comparison between 2D and 3D Cell Culture Models
Source: Nanomaterials (Basel). 2023 Jan 20;13(3):425. doi: 10.3390/nano13030425 (PMC9921996; doi:10.3390/nano13030425)
Supplement: Supplementary file 1 [file nanomaterials-13-00425-s001.zip]

Archive with 1 entries (1 files):
- nanomaterials-2165084-supplementary.pdf
